# Supplementary material for: Tea-Soybean Intercropping Improves Tea Quality and Nutrition Uptake by Inducing Changes of Rhizosphere Bacterial Communities
Source: Microorganisms. 2022 Oct 29;10(11):2149. doi: 10.3390/microorganisms10112149 (PMC9697773; doi:10.3390/microorganisms10112149)
Supplement: Supplementary file 1 [file microorganisms-10-02149-s001.zip]

Archive with 3 entries (3 files):
- Supplementary Figure S1. The rarefaction curve of soil bacterial communities.png
- Supplementary Figure S2. 3D-PCOA.png
- Supplyment Table S1.xls
