# Supplementary material for: Tea-Soybean Intercropping Improves Tea Quality and Nutrition Uptake by Inducing Changes of Rhizosphere Bacterial Communities
Source: Microorganisms. 2022 Oct 29;10(11):2149. doi: 10.3390/microorganisms10112149 (PMC9697773; doi:10.3390/microorganisms10112149)
Supplement: Supplementary file 1 [file microorganisms-10-02149-s001.zip › Supplyment Table S1.xls]

## Sheet: Supplyment Table S1
Sample\Estimators	sobs	shannon	simpson	ace	chao	coverage
CK_1	2902	6.62923	0.004718	3779.01	3747.8	0.96863
CK_2	2949	6.61569	0.004998	3904.29	3873.13	0.96701
CK_3	2889	6.48169	0.006966	3806.58	3780.48	0.967631
S_1	2627	6.5098	0.004588	3458.07	3399.99	0.971423
S_2	2230	5.83137	0.015973	3055.9	3068.33	0.973388
S_3	2720	6.54855	0.005281	3563.81	3573.05	0.970354
T_1	2779	6.42187	0.008255	3732.02	3736.9	0.967975
T_2	2865	6.57713	0.004848	3857.91	3838.41	0.967114
T_3	3063	6.70585	0.005522	4036.63	3987.3	0.966217
